# Supplementary material for: A new method for the joint estimation of instantaneous reproductive number and serial interval during epidemics
Source: PLoS Comput Biol. 2023 Mar 31;19(3):e1011021. doi: 10.1371/journal.pcbi.1011021 (PMC10096265; doi:10.1371/journal.pcbi.1011021)
Supplement: S1 Codes — This MATLAB script (main_an_example.m) provided an example illustrating the workflow of our method. (ZIP) [file pcbi.1011021.s010.zip]

Archive with 120 entries (118 files):
- Codes/
- Codes/Broyden.m
- Codes/Cori A/
- Codes/Cori A/1.xlsx
- Codes/Cori A/10.xlsx
- Codes/Cori A/100.xlsx
- Codes/Cori A/11.xlsx
- Codes/Cori A/12.xlsx
- Codes/Cori A/13.xlsx
- Codes/Cori A/14.xlsx
- Codes/Cori A/15.xlsx
- Codes/Cori A/16.xlsx
- Codes/Cori A/17.xlsx
- Codes/Cori A/18.xlsx
- Codes/Cori A/19.xlsx
- Codes/Cori A/2.xlsx
- Codes/Cori A/20.xlsx
- Codes/Cori A/21.xlsx
- Codes/Cori A/22.xlsx
- Codes/Cori A/23.xlsx
- Codes/Cori A/24.xlsx
- Codes/Cori A/25.xlsx
- Codes/Cori A/26.xlsx
- Codes/Cori A/27.xlsx
- Codes/Cori A/28.xlsx
- Codes/Cori A/29.xlsx
- Codes/Cori A/3.xlsx
- Codes/Cori A/30.xlsx
- Codes/Cori A/31.xlsx
- Codes/Cori A/32.xlsx
- Codes/Cori A/33.xlsx
- Codes/Cori A/34.xlsx
- Codes/Cori A/35.xlsx
- Codes/Cori A/36.xlsx
- Codes/Cori A/37.xlsx
- Codes/Cori A/38.xlsx
- Codes/Cori A/39.xlsx
- Codes/Cori A/4.xlsx
- Codes/Cori A/40.xlsx
- Codes/Cori A/41.xlsx
- Codes/Cori A/42.xlsx
- Codes/Cori A/43.xlsx
- Codes/Cori A/44.xlsx
- Codes/Cori A/45.xlsx
- Codes/Cori A/46.xlsx
- Codes/Cori A/47.xlsx
- Codes/Cori A/48.xlsx
- Codes/Cori A/49.xlsx
- Codes/Cori A/5.xlsx
- Codes/Cori A/50.xlsx
- Codes/Cori A/51.xlsx
- Codes/Cori A/52.xlsx
- Codes/Cori A/53.xlsx
- Codes/Cori A/54.xlsx
- Codes/Cori A/55.xlsx
- Codes/Cori A/56.xlsx
- Codes/Cori A/57.xlsx
- Codes/Cori A/58.xlsx
- Codes/Cori A/59.xlsx
- Codes/Cori A/6.xlsx
- Codes/Cori A/60.xlsx
- Codes/Cori A/61.xlsx
- Codes/Cori A/62.xlsx
- Codes/Cori A/63.xlsx
- Codes/Cori A/64.xlsx
- Codes/Cori A/65.xlsx
- Codes/Cori A/66.xlsx
- Codes/Cori A/67.xlsx
- Codes/Cori A/68.xlsx
- Codes/Cori A/69.xlsx
- Codes/Cori A/7.xlsx
- Codes/Cori A/70.xlsx
- Codes/Cori A/71.xlsx
- Codes/Cori A/72.xlsx
- Codes/Cori A/73.xlsx
- Codes/Cori A/74.xlsx
- Codes/Cori A/75.xlsx
- Codes/Cori A/76.xlsx
- Codes/Cori A/77.xlsx
- Codes/Cori A/78.xlsx
- Codes/Cori A/79.xlsx
- Codes/Cori A/8.xlsx
- Codes/Cori A/80.xlsx
- Codes/Cori A/81.xlsx
- Codes/Cori A/82.xlsx
- Codes/Cori A/83.xlsx
- Codes/Cori A/84.xlsx
- Codes/Cori A/85.xlsx
- Codes/Cori A/86.xlsx
- Codes/Cori A/87.xlsx
- Codes/Cori A/88.xlsx
- Codes/Cori A/89.xlsx
- Codes/Cori A/9.xlsx
- Codes/Cori A/90.xlsx
- Codes/Cori A/91.xlsx
- Codes/Cori A/92.xlsx
- Codes/Cori A/93.xlsx
- Codes/Cori A/94.xlsx
- Codes/Cori A/95.xlsx
- Codes/Cori A/96.xlsx
- Codes/Cori A/97.xlsx
- Codes/Cori A/98.xlsx
- Codes/Cori A/99.xlsx
- Codes/ReadMe.txt
- Codes/Simulation.xlsx
- Codes/generate_infection.m
- Codes/generate_infection_for_different_w.m
- Codes/generate_si.m
- Codes/main_an_example.m
- Codes/main_figure_5.m
- Codes/main_figure_S4.m
- Codes/main_scenario_one_figure_3_4_S2_S3.m
- Codes/main_scenario_two_figure_6.m
- Codes/mcmc_Rt.m
- Codes/reconstitution.m
- Codes/solveRt.m
- Codes/solveRt_corefun.m
- Codes/solveRt_predict.m
- Codes/solveRt_white.m
- Codes/solveRt_white_given_w.m
