# Supplementary material for: A new method for the joint estimation of instantaneous reproductive number and serial interval during epidemics
Source: PLoS Comput Biol. 2023 Mar 31;19(3):e1011021. doi: 10.1371/journal.pcbi.1011021 (PMC10096265; doi:10.1371/journal.pcbi.1011021)
Supplement: S1 Codes — This MATLAB script (main_an_example.m) provided an example illustrating the workflow of our method. (ZIP) [file pcbi.1011021.s010.zip › Codes/Broyden.m]

function [params,output] = Broyden(dfun,params,nsim,option)
if ~exist('nsim','var')
    nsim = 200;
end
if ~exist('option','var')
    option = [];
end
if isfield(option,'lambda')
    lambda = option.lambda;
else
    lambda = 1e-8;
end
if isfield(option,'regularization') & strcmp(option.regularization, 'L1')
    Lfun = @(x) lambda*sum(abs(x));
    L1fun = @(x) lambda*sign(x);
elseif isfield(option,'regularization') & strcmp(option.regularization, 'L2')
    Lfun = @(x) lambda*x'*x;
    L1fun = @(x) 2*lambda*x;
else
    Lfun = @(x) 0;
    L1fun = @(x) 0*x;
end
if isfield(option,'display') & option.display
    display = 1;
else
    display = 0;
end

    
params = params(:);
oldf = inf;
rho = 0.55;
mu = 0.4;
% rho = 0.01; 
% mu = 0.9;
ns = length(params);
[newf,gk] = dfun(params);
newf = newf + Lfun(params);
gk = gk + L1fun(params);
Hk = 1e0*eye(ns);
dm = 0;
% Hk = eye(ns)*rho^15;
phi = 0.5;
%%%%%%%% using quasi-newton method to update params
err = inf;
funcCount = 1;
if display
    disp('iter   value')
end
params_records = [];
for k = 1:nsim
    if norm(gk)<1e-20 | oldf-newf<1e-20
        break
    else
        oldf = newf;
    end
    dk = -Hk*gk;
    m = 1;
    newf_oldf = inf(1,100);
    while m <= 100
        tmp = dfun(params+rho^(m+dm-1)*dk) + Lfun(params+rho^(m+dm-1)*dk);
        newf_oldf(m) = tmp - oldf - mu*rho^(m+dm-1)*gk'*dk;
        if newf_oldf(m)<0
            break
        end
        m = m + 1;
    end
    funcCount = funcCount + m;
    if m > 100
        break
    end
    params = params + rho^(m+dm-1)*dk;
    [newf,gk1] = dfun(params);
    newf = newf + Lfun(params);
    gk1 = gk1 + L1fun(params);
    funcCount = funcCount + 1;
    sk = rho^(m+dm-1)*dk;
    yk = gk1 - gk;
    Hy = Hk*yk;
    sy = sk'*yk;
    yHy = yk'*Hk*yk;
    if sy<0.2*yHy
        theta = 0.8*yHy/(yHy-sy);
        sk = theta*sk + (1-theta)*Hy;
        sy = 0.2*yHy;
    end
    vk = sqrt(yHy)*(sk/sy - Hy/yHy);
    Hk = Hk - (Hy*Hy')/yHy + (sk*sk')/sy + phi*vk*vk';
    gk = gk1;
    if display
        disp([num2str(k),'    ',num2str(newf)])
    end
%     if m <= 5
%         dm = dm - 5;
%     else
%         dm = 0;
%     end
    err(k,1) = newf;
    params_records(:,k) = params;
end
output.funcCount = funcCount;
output.err = err;
output.x_records = params_records;
