# Supplementary material for: A new method for the joint estimation of instantaneous reproductive number and serial interval during epidemics
Source: PLoS Comput Biol. 2023 Mar 31;19(3):e1011021. doi: 10.1371/journal.pcbi.1011021 (PMC10096265; doi:10.1371/journal.pcbi.1011021)
Supplement: S1 Codes — This MATLAB script (main_an_example.m) provided an example illustrating the workflow of our method. (ZIP) [file pcbi.1011021.s010.zip › Codes/Cori A/63.xlsx]

## Sheet: Sheet1
t_start	t_end	Mean(R)	Std(R)	Quantile.0.025(R)	Quantile.0.05(R)	Quantile.0.25(R)	Median(R)	Quantile.0.75(R)	Quantile.0.95(R)	Quantile.0.975(R)
2	8	1.65351	1.16921	0.200247	0.293796	0.794741	1.38758	2.22614	3.92201	4.60638
3	9	2.02538	1.16935	0.417681	0.552044	1.16614	1.80533	2.64676	4.25045	4.87757
4	10	1.77019	1.02202	0.365055	0.482489	1.01922	1.57786	2.31328	3.71491	4.26302
5	11	1.63023	0.941214	0.336193	0.444342	0.938632	1.45311	2.13039	3.4212	3.92597
6	12	1.57389	0.908684	0.324573	0.428985	0.906192	1.40289	2.05676	3.30296	3.79028
7	13	2.07893	1.03946	0.566438	0.710119	1.31769	1.90849	2.65553	4.02982	4.55663
8	14	2.57574	1.15191	0.836335	1.01492	1.73533	2.40621	3.23226	4.71542	5.27593
9	15	2.0251	1.01255	0.551771	0.691732	1.28357	1.85907	2.58677	3.92548	4.43865
10	16	1.47552	0.851892	0.304288	0.402173	0.849555	1.31521	1.92821	3.09652	3.55339
11	17	1.86028	0.930139	0.506863	0.635433	1.1791	1.70776	2.37624	3.60599	4.07739
12	18	2.12439	0.950054	0.689782	0.837071	1.43124	1.98456	2.66586	3.88912	4.35142
13	19	2.70814	1.02358	1.08881	1.27101	1.96637	2.58033	3.31108	4.58156	5.05242
14	20	2.90639	1.02757	1.25477	1.44623	2.16385	2.78623	3.51835	4.7767	5.23975
15	21	3.14622	1.04874	1.43865	1.64136	2.39031	3.0305	3.77632	5.04607	5.5105
16	22	3.32248	1.05066	1.59326	1.80258	2.56691	3.21242	3.95836	5.21803	5.6764
17	23	3.01274	0.952711	1.44472	1.63453	2.32761	2.91293	3.58933	4.73157	5.1472
18	24	2.86397	0.86352	1.42968	1.60617	2.24426	2.77767	3.38981	4.4163	4.78813
19	25	3.29848	0.851665	1.84614	2.03326	2.6913	3.22548	3.82621	4.81282	5.16534
20	26	2.60713	0.696784	1.42534	1.57618	2.10965	2.54532	3.03735	3.84897	4.13982
21	27	3.37371	0.736204	2.08838	2.26071	2.85239	3.32032	3.83689	4.6689	4.96231
22	28	2.9579	0.645467	1.83099	1.98208	2.50083	2.91109	3.364	4.09346	4.35071
23	29	2.9709	0.606433	1.90351	2.04857	2.54256	2.92974	3.35442	4.03367	4.27207
24	30	3.03394	0.573361	2.01603	2.15633	2.6301	2.9979	3.39852	4.03451	4.25657
25	31	3.00197	0.530679	2.05335	2.18557	2.62907	2.97076	3.34087	3.92486	4.1279
26	32	2.82386	0.47732	1.96692	2.08721	2.48896	2.79701	3.12951	3.65211	3.83332
27	33	2.99046	0.45604	2.16421	2.2819	2.67155	2.96731	3.28414	3.77799	3.94822
28	34	2.82872	0.412611	2.07843	2.18593	2.54058	2.80868	3.09502	3.53986	3.69283
29	35	3.0831	0.401386	2.347	2.4539	2.80373	3.0657	3.34352	3.77167	3.91807
30	36	2.95749	0.366832	2.28253	2.38106	2.7025	2.94234	3.19597	3.58561	3.71855
31	37	2.73343	0.329066	2.12677	2.2156	2.50488	2.72024	2.94761	3.29627	3.41505
32	38	2.71869	0.305877	2.15242	2.23588	2.50661	2.70723	2.91828	3.24061	3.3501
33	39	2.61925	0.279213	2.10072	2.17752	2.42591	2.60934	2.80179	3.09481	3.19413
34	40	2.49532	0.253362	2.02354	2.09371	2.32008	2.48675	2.66122	2.92617	3.0158
35	41	2.39523	0.231555	1.96295	2.0275	2.23525	2.38777	2.54708	2.7884	2.86988
36	42	1.9654	0.19654	1.59913	1.65368	1.82951	1.95886	2.09416	2.29947	2.36888
37	43	1.70317	0.172046	1.38271	1.4304	1.58419	1.69738	1.81584	1.99569	2.05652
38	44	1.54569	0.154569	1.25763	1.30053	1.43882	1.54054	1.64695	1.80841	1.863
39	45	1.31666	0.135087	1.06526	1.10262	1.22321	1.31204	1.40509	1.54645	1.5943
40	46	1.21261	0.123761	0.982214	1.01647	1.12699	1.2084	1.29363	1.4231	1.46691
41	47	1.09465	0.11351	0.883525	0.914871	1.0161	1.09073	1.16893	1.28781	1.32806
42	48	0.930089	0.102091	0.740811	0.768773	0.859347	0.926357	0.996764	1.10414	1.14058
43	49	0.9559	0.101899	0.766659	0.794689	0.88534	0.952281	1.02252	1.12945	1.1657
44	50	0.886265	0.0972802	0.705905	0.73255	0.818856	0.882708	0.949798	1.05211	1.08683
45	51	0.881234	0.096728	0.701898	0.728391	0.814208	0.877697	0.944406	1.04614	1.08066
46	52	0.94995	0.100695	0.762888	0.790609	0.880234	0.946395	1.01579	1.12142	1.15721
47	53	0.94124	0.100911	0.753894	0.781629	0.871354	0.937636	1.0072	1.11314	1.14906
48	54	0.925322	0.100961	0.738073	0.76575	0.855373	0.921653	0.991272	1.09741	1.13342
49	55	0.987833	0.105303	0.792271	0.821237	0.914916	0.984094	1.05667	1.16718	1.20464
50	56	1.01427	0.107513	0.814544	0.844142	0.939836	1.01048	1.08457	1.19735	1.23557
51	57	1.10479	0.112757	0.894884	0.926091	1.02679	1.10096	1.17861	1.29657	1.33648
52	58	1.07698	0.111677	0.86926	0.9001	0.999698	1.07312	1.15005	1.26702	1.30662
53	59	0.999276	0.107755	0.799292	0.828883	0.924641	0.995405	1.06969	1.18287	1.22125
54	60	0.882195	0.101195	0.695069	0.7226	0.811997	0.878328	0.948179	1.05498	1.09129
55	61	0.887484	0.101138	0.700389	0.727932	0.817337	0.883645	0.953448	1.06013	1.09639
56	62	0.821166	0.0967753	0.642512	0.668727	0.753987	0.817367	0.884205	0.986562	1.0214
57	63	0.736741	0.0913814	0.568601	0.593146	0.673221	0.732966	0.796147	0.893213	0.926328
58	64	0.752076	0.0925741	0.581655	0.606553	0.68774	0.748281	0.812276	0.910545	0.944058
59	65	0.800431	0.0963606	0.622783	0.648796	0.733503	0.796567	0.863149	0.965246	1.00003
60	66	0.763581	0.0954476	0.58805	0.613653	0.697221	0.759608	0.825612	0.927063	0.961687
61	67	0.829015	0.10128	0.642475	0.669749	0.758643	0.824895	0.894897	1.00234	1.03897
62	68	0.786071	0.100646	0.601282	0.628166	0.71605	0.781779	0.851415	0.958615	0.995242
63	69	0.790421	0.102904	0.601705	0.62911	0.718797	0.78596	0.857184	0.966951	1.00448
64	70	0.817742	0.106461	0.622503	0.650855	0.743642	0.813126	0.886812	1.00037	1.0392
65	71	0.7703	0.104825	0.578673	0.606361	0.697247	0.76555	0.838177	0.950442	0.988912
66	72	0.878581	0.113424	0.67045	0.700702	0.799653	0.873705	0.952196	1.07309	1.11442
67	73	0.977472	0.121241	0.754393	0.786957	0.893197	0.972464	1.05629	1.18507	1.22901
68	74	1.0362	0.126592	0.803041	0.83713	0.94824	1.03105	1.11855	1.25284	1.29862
69	75	0.986961	0.125344	0.756697	0.790226	0.899777	0.981659	1.06837	1.20178	1.24734
70	76	0.913672	0.122094	0.690178	0.722538	0.828628	0.908239	0.992795	1.12334	1.16803
71	77	1.02477	0.130146	0.785686	0.8205	0.934247	1.01927	1.1093	1.24782	1.29513
72	78	1.04104	0.131159	0.799967	0.835101	0.949836	1.03554	1.12626	1.26576	1.31339
73	79	0.903717	0.121857	0.680804	0.713046	0.818817	0.898246	0.982656	1.11305	1.15772
74	80	0.885616	0.120517	0.665302	0.697135	0.801627	0.880155	0.963654	1.09273	1.13696
75	81	0.854814	0.118541	0.638416	0.669613	0.772157	0.84934	0.931507	1.05869	1.10231
76	82	0.907334	0.122345	0.683528	0.7159	0.822094	0.901841	0.986588	1.11751	1.16235
77	83	1.03005	0.130816	0.78973	0.824723	0.939056	1.02451	1.11501	1.25424	1.3018
78	84	0.926583	0.12494	0.698029	0.731088	0.839535	0.920974	1.00752	1.14121	1.18701
79	85	0.9453	0.127464	0.712129	0.745856	0.856493	0.939577	1.02787	1.16427	1.21099
80	86	0.893929	0.125175	0.665589	0.69847	0.806622	0.888093	0.974878	1.1093	1.15543
81	87	0.815844	0.12029	0.5973	0.628568	0.731814	0.809939	0.89344	1.02326	1.06793
82	88	0.80201	0.119557	0.584992	0.615998	0.718464	0.796077	0.879092	1.00826	1.05274
83	89	0.805501	0.120077	0.587538	0.618679	0.721592	0.799543	0.882918	1.01265	1.05732
84	90	0.705115	0.112909	0.501406	0.530228	0.626037	0.699098	0.777638	0.900531	0.94301
85	91	0.793026	0.120935	0.573917	0.605128	0.708457	0.786887	0.870906	1.00187	1.04701
86	92	0.835671	0.125982	0.6072	0.639794	0.747604	0.829348	0.916849	1.05312	1.10006
87	93	0.925073	0.134936	0.679709	0.714863	0.830843	0.918521	1.01216	1.15764	1.20766
88	94	1.00352	0.14336	0.742408	0.779916	0.903468	0.9967	1.09614	1.25038	1.30337
89	95	1.06472	0.150574	0.790254	0.829729	0.959664	1.05763	1.16205	1.32389	1.37946
90	96	1.1203	0.156874	0.834139	0.875346	1.01089	1.11299	1.22175	1.39021	1.44802
91	97	1.18477	0.162741	0.887477	0.930386	1.07133	1.17733	1.29011	1.46455	1.52436
92	98	1.18752	0.163119	0.889537	0.932545	1.07381	1.18006	1.2931	1.46795	1.5279
93	99	1.13132	0.158416	0.84234	0.883952	1.02082	1.12393	1.23376	1.40388	1.46226
94	100	1.02411	0.149381	0.752475	0.791392	0.919788	1.01685	1.12052	1.28157	1.33695
95	101	1.00171	0.146115	0.73602	0.774086	0.899675	0.994616	1.09602	1.25354	1.30771
