# Supplementary material for: A new method for the joint estimation of instantaneous reproductive number and serial interval during epidemics
Source: PLoS Comput Biol. 2023 Mar 31;19(3):e1011021. doi: 10.1371/journal.pcbi.1011021 (PMC10096265; doi:10.1371/journal.pcbi.1011021)
Supplement: S1 Codes — This MATLAB script (main_an_example.m) provided an example illustrating the workflow of our method. (ZIP) [file pcbi.1011021.s010.zip › Codes/ReadMe.txt]

main_an_example.m: MATLAB codes for Figure 2 and Figure S1.
main_figure_5.m: MATLAB codes for Figure 5.
main_figure_S4.m: MATLAB codes for Figure S4.
main_scenario_one_figure_3_4_S2_S3.m: MATLAB codes for Figure 3, Figure 4, Figure S2 and Figure S3.
main_scenario_one_figure_6.m: MATLAB codes for Figure 6.
solve_Rt_corefun.m: core function for our method.
solve_Rt.m: our proposed method.
solve_Rt_predict.m: predict future Rt using our method.
solve_Rt_white.m: White et al method.
solve_Rt_white_given_w.m: White et al method when serial interval is given.
generate_si.m: generate distribution of serial interval.
generate_infection.m: generate time series of incidence.
generate_infection_for_differenct_w.m: generate time series of incidence using time-varying serial interval.
mcmc_Rt.m: MCMC method.
Broyden.m: an optimization method for step 4.
reconstitution.m: a subfunction for solve_Rt.m.
Simulation.xlsx: simulation strategy.
