# Supplementary material for: A new method for the joint estimation of instantaneous reproductive number and serial interval during epidemics
Source: PLoS Comput Biol. 2023 Mar 31;19(3):e1011021. doi: 10.1371/journal.pcbi.1011021 (PMC10096265; doi:10.1371/journal.pcbi.1011021)
Supplement: S1 Codes — This MATLAB script (main_an_example.m) provided an example illustrating the workflow of our method. (ZIP) [file pcbi.1011021.s010.zip › Codes/Simulation.xlsx]

## Sheet: scenario one
Distribution	N0	R1	R2	Tc	μ	σ2	Number of days
lognormal	2	1.8	0.9	40	8	9	100
lognormal	2	1.8	0.8	40	8	9	100
weibull	2	2.5	0.9	40	8	9	100
lognormal	2	2.5	0.9	40	8	9	100
gamma	2	2.5	0.9	40	8	9	100
gauss	2	2.5	0.9	40	8	9	100
lognormal	2	2.5	0.9	40	8	4	100
lognormal	2	2.5	0.9	40	8	16	100
lognormal	2	2.5	0.9	40	6	9	100
lognormal	2	2.5	0.9	40	10	9	100
lognormal	2	2.5	0.8	40	8	9	100
lognormal	20	2.5	0.9	40	8	9	100

## Sheet: scenario two
Distribution	N0	R1	R2	R3	R4	T1	T2	T3	T4	μ	σ2
lognormal	2	2.5	0.9	2.5	0.9	30	20	20	30	8	9
lognormal	2	2.5	0.9	1.8	0.9	30	20	20	30	8	9
lognormal	2	2.5	0.9	2.5	0.9	30	70	30	70	8	9
lognormal	2	2.5	0.9	1.8	0.9	30	70	30	70	8	9
