# Supplementary material for: A new method for the joint estimation of instantaneous reproductive number and serial interval during epidemics
Source: PLoS Comput Biol. 2023 Mar 31;19(3):e1011021. doi: 10.1371/journal.pcbi.1011021 (PMC10096265; doi:10.1371/journal.pcbi.1011021)
Supplement: S1 Codes — This MATLAB script (main_an_example.m) provided an example illustrating the workflow of our method. (ZIP) [file pcbi.1011021.s010.zip › Codes/generate_infection_for_different_w.m]

function N = generate_infection_for_different_w(N0,Rt,w,tip)
%% produce a time series data of infection N(t)
% inputs:
%{
    N0: initial number of infection
    Rt: true reproduction number 
    w: pdf of serial interval
%}
% outputs:
%{
    N: infecton data
%}
T = length(Rt);
k = size(w,1);
X = zeros(T,k);
N = zeros(T+1,1);
N(1) = N0;
if ~exist('tip','var') | tip == 0
    for t = 1:T
        Xs = random('poisson',N(t)*Rt(t));
        j = sum(rand(Xs,1)>cumsum(w(:,i)),2)+1;
        for i = 1:k
            X(t,i) = sum(j==i);
        end
        for i = 1:k
            if t-i+1>0
                N(t+1) = N(t+1) + X(t-i+1,i);
            end
        end
    end
else
    for t = 1:T
        for j = 1:min(k,t)
            Xs = random('poisson',N(t-j+1)*Rt(t));
            X(t,j) = sum(rand(Xs,1)<w(j,t));
            N(t+1) = N(t+1) + X(t,j);
        end
    end
end
