# Supplementary material for: A new method for the joint estimation of instantaneous reproductive number and serial interval during epidemics
Source: PLoS Comput Biol. 2023 Mar 31;19(3):e1011021. doi: 10.1371/journal.pcbi.1011021 (PMC10096265; doi:10.1371/journal.pcbi.1011021)
Supplement: S1 Codes — This MATLAB script (main_an_example.m) provided an example illustrating the workflow of our method. (ZIP) [file pcbi.1011021.s010.zip › Codes/generate_si.m]

function [w,emu,esigma2] = generate_si(kmax,mu,sigma2,fname)
% mu = 2.97;
% sigma2 = 0.98;
syms a b 
switch fname
    case 'weibull'
        s = solve([1/a*gamma(1+1/b)==mu, 1/a^2*(gamma(1+2/b)-gamma(1+1/b)^2)==sigma2],a,b);
        pf  =  @(x,a,b) (abs(a)*x).^(abs(b)-1).*exp(-(abs(a)*x).^abs(b)); % weibull分布
    case 'lognormal'
        s = solve([exp(a+1/(2*b^2))==mu, (exp(1/b^2)-1)*exp(2*a+1/b^2)==sigma2],a,b);
        pf = @(x,a,b) 1./(x).*exp(-2*b^2*(log(x)-a).^2); % lognormal 分布 
    case 'gamma'
        s = solve([a/b==mu, a/b^2==sigma2],a,b);
        pf = @(x,a,b) x.^(abs(a)-1).*exp(-abs(b)*x); % gamma分布
    case 'gauss'
        s = solve([a==mu, b==sqrt(sigma2)],a,b);
        pf = @(x,a,b) 1/sqrt(2*pi*b^2)*exp(-(x-a).^2/(2*b^2)); % gauss分布
    case 'arbitrary'
        options = optimoptions('fminunc','Algorithm','trust-region','SpecifyObjectiveGradient',true);%,'Display','iter'
        problem.options = options;
        problem.x0 = -5*ones(kmax,1);
        problem.objective = @(x)dfun(x,mu,sigma2);
        problem.solver = 'fminunc';
        [x,fval] = fminunc(problem);
        p = logsig(x)/sum(logsig(x));
%         [(1:kmax)*p-mu (1:kmax).^2*p-(mu^2+sigma2)]
    otherwise
        error('please input correct fname!!!')
end


if ~strcmp(fname,'arbitrary')
%     a = double(s.a);
%     b = double(s.b);
%     for j = 1:kmax
%         t = linspace(j-1+eps,j,100);
%         p(j,1) = sum(pf(t,a,b));
% %         p(j,1) = integral(@(x) pf(x,a,b),j-1,j,'AbsTol',1e-6,'RelTol',1e-6);
%     end
%     ps = sum(p);
%     w = abs(p(:))/ps;
    options = optimset('Display','off','maxiter',1e4,'MaxFunEvals',1e4);
    x = fminsearch(@(x) dfun1(pf,mu,sigma2,kmax,x),[1 1],options);
    [~,w,emu,esigma2] = dfun1(pf,mu,sigma2,kmax,x);
else
    ps = sum(p);
    w = abs(p(:))/ps;
    emu = (1:length(w))*w;
    esigma2 = (1:length(w)).^2*w - emu.^2;
end


function [costf,dx] = dfun(params,mu,sigma2)
x = params(:);
k = length(x);
A = 1:k;
A = A(:);
f = @(x) logsig(x);
p = f(x);
a = 1e4;
psi0 = sum(p) - 1;
psi1 = p'*A - mu;
psi2 = p'*(A.*A) - (mu^2+sigma2);
costf = a*psi0.^2 + psi1^2 + psi2^2;
if nargout > 1
    df = @(x) logsig(x).*(1-logsig(x));
    dc0_dx = a*2*psi0.*df(x);
    dc1_dx = 2*psi1.*df(x).*A;
    dc2_dx = 2*psi2.*df(x).*A.*A;
    dx = dc0_dx + dc1_dx + dc2_dx;
end

function [costf,w,emu,esigma2] = dfun1(pf,mu,sigma2,kmax,x)
a = x(1);
b = x(2);
for j = 1:kmax
    t = linspace(j-1+eps,j,100);
    p(j,1) = sum(pf(t,a,b));
end
ps = sum(p);
w = abs(p(:))/ps;
emu = (1:length(w))*w;
esigma2 = (1:length(w)).^2*w - emu.^2;
costf = (emu - mu).^2 + abs(esigma2 - sigma2);
