# Supplementary material for: A new method for the joint estimation of instantaneous reproductive number and serial interval during epidemics
Source: PLoS Comput Biol. 2023 Mar 31;19(3):e1011021. doi: 10.1371/journal.pcbi.1011021 (PMC10096265; doi:10.1371/journal.pcbi.1011021)
Supplement: S1 Codes — This MATLAB script (main_an_example.m) provided an example illustrating the workflow of our method. (ZIP) [file pcbi.1011021.s010.zip › Codes/main_an_example.m]

%% MATLAB codes for figure 2
clear
rng (0,'twister')
k = 50;
fnames = 'lognormal';% SI distribution type
N0 = 20;% initial infections
R1 = 2.5;% outbreak R1
R2 = 0.9;% control measure R2
Tc = 40;% the time point from R1 to R2
mu = 8;% mean of serial interval 
sigma2 = 9;% variance of serial interval 
T = 100; % the end point of t
% the serial interval is first generated 
[pbold,emu,esigma2] = generate_si(k,mu,sigma2,fnames); 
Rt = [R1*ones(1,Tc) R2*ones(1,T-Tc) ];
N = generate_infection(N0,Rt,pbold,1);

maxtau = 5; % the maximum number of data points n-1
kmax = 50; % k < T
[L_proposed,Rte_proposed,we_proposed,output_proposed] = solveRt(N,kmax,maxtau,100);

names = {'weibull','lognormal','gamma','gauss'};
pdfname = output_proposed.selectpdfname;
ci = find(strcmp(names ,pdfname)); 
x = output_proposed.params{ci,output_proposed.tau};% the parameters for MCMC 
% construct the struct for MCMC
n = (length(x)-3)/2;
data.N = N;% the time series of daily incidence 
data.kmax = kmax; % the kmax 
data.x = x; % the parameters for MCMC 
data.pdfname = pdfname; % the serial interval distribution
data.nsimu = 1e6; % the iteration of MCMC
% the range of these paramters
data.range_params = [zeros(3,1) inf(3,1)]; 
for j = 1:n
    data.range_params(3+j,:) = [min(x(3+j)-0.01,0) max(x(3+j)+0.01,1)];
    data.range_params(3+j+n,:) = [0 inf];
end
% run MCMC
[Rtall,wall,output_mcmc] = mcmc_Rt(data);

%%% prepare information for Figure 2D
pdfname = output_proposed.selectpdfname;
ci = find(strcmp(names ,pdfname));
x = output_proposed.params{ci,output_proposed.tau};

t = (1:T)';
p3 = abs(x(3));
p4 = x(3+(1:n));
p5 = x(3+n+(1:n));
ti = [p4*(T-1)+1];
yi = abs(p5);
f = @(x1,x2,c) exp(-abs(c)*abs(x1-x2));
d = f(t,ti',p3);
ds = sum(d,2) + eps;
wr = d./ds;
Rte = wr*yi;

%% Figure 2
figure(1);
t = (1:T)';
subplot(421)
plot(0:length(N)-1,N,'linewidth',2)
title('(A)')
xlabel('Time (days)')
ylabel('Daily incidence')

subplot(422)
plot(2:maxtau+1,output_proposed.BIC','linewidth',2)
title('(B)')
xlabel('Number of points')
ylabel('BIC')

subplot(423)
plot(we_proposed,'linewidth',2)
title('(C)')
xlabel('Time (days)')
ylabel('p','fontweight','bold')

subplot(424)
t = (1:T)';
plot(t,Rte,ti,yi,'r.','linewidth',2)
title('(D)')
xlabel('Time (days)')
ylabel('R_t')

subplot(413)
plot(output_mcmc.ss,'linewidth',1)
title('(E)')
ylabel('-lnL')

subplot(427)
t = 1:size(wall,2);
hold on
patch([t flip(t)],...
    [quantile(wall,0.025) flip(quantile(wall,1-0.025))],[36 100 203]/255,'FaceAlpha',.3,'edgealpha',0)
plot(t,median(wall),'color',[36 100 203]/255,'linewidth',2)
plot(t,pbold,'r--','linewidth',1)
box on
title('(F)')
xlabel('Time (days)')
ylabel('p','fontweight','bold')

subplot(428)
t = 1:size(Rtall,2);
hold on
patch([t flip(t)],...
    ([quantile(Rtall,0.025) flip(quantile(Rtall,1-0.025))]),[36 100 203]/255,'FaceAlpha',.3,'edgealpha',0)
plot(t,(median(Rtall)),'color',[36 100 203]/255,'linewidth',2)
plot(t,Rt,'r--','linewidth',1)
box on
title('(G)')
xlabel('Time (days)')
ylabel('R_t')
% save('data_figure_2')

%% Figure S1
% Figure S1(A)
figure(2)
for i = 1:size(output_mcmc.chain,2)
   subplot(round(size(output_mcmc.chain,2)/2),2,i)
   plot(output_mcmc.chain(:,i))
end
% Figure S1(B)
% figure('Figuer S1(B)')
figure(3)
for i = 1:size(output_mcmc.chain,2)
    subplot(3,3,i)
    [num,x] = hist(output_mcmc.chain(:,i),100);
    plot(x,num/sum(num))
end

% Figure S1(C)
% figure('Figuer S1(C)')
figure(4)
[r,p] = corr(output_mcmc.chain);
r(1,1) = -1;
for i = 1:length(r)
    r(i,i) = 0;
end
imagesc(r)
colorbar
