# Supplementary material for: A new method for the joint estimation of instantaneous reproductive number and serial interval during epidemics
Source: PLoS Comput Biol. 2023 Mar 31;19(3):e1011021. doi: 10.1371/journal.pcbi.1011021 (PMC10096265; doi:10.1371/journal.pcbi.1011021)
Supplement: S1 Codes — This MATLAB script (main_an_example.m) provided an example illustrating the workflow of our method. (ZIP) [file pcbi.1011021.s010.zip › Codes/main_figure_5.m]

%% figure 5
clear
rng (100,'twister')
k = 50;
[num,txt,raw] = xlsread('Simulation.xlsx','scenario two');
fnames = raw(2:end,1);% SI distribution type
N0 = cell2mat(raw(2:end,2));% initial infections
R1 = cell2mat(raw(2:end,3));
R2 = cell2mat(raw(2:end,4));
R3 = cell2mat(raw(2:end,5));
R4 = cell2mat(raw(2:end,6));
Tc1 = cell2mat(raw(2:end,7));
Tc2 = cell2mat(raw(2:end,8));
Tc3 = cell2mat(raw(2:end,9));
Tc4 = cell2mat(raw(2:end,10));
mu = cell2mat(raw(2:end,11));
sigma2 = cell2mat(raw(2:end,12));
for i = 1:length(fnames)
    [w{i},emu{i},esigma2{i}] = generate_si(k,mu(i),sigma2(i),fnames{i});
    Rt{i} = [R1(i)*ones(1,Tc1(i)) R2(i)*ones(1,Tc2(i)) R3(i)*ones(1,Tc3(i)) R4(i)*ones(1,Tc4(i)) ];
    N{i} = generate_infection(N0(i),Rt{i},w{i},1);
end

for i = 1:length(fnames)
    kmax = 50;
    maxtau = 5;
    [Lh(i),Rte{i},we{i},output(i)] = solveRt(N{i},kmax,maxtau,20);
    
    pdfname = output(i).selectpdfname;
    names = {'weibull','lognormal','gamma','gauss'};
    ci = find(strcmp(names ,pdfname));
    x = output(i).params{ci,output(i).tau};
    n = (length(x)-3)/2;
    
    data.N = N{i};
    data.kmax = kmax;
    data.x = x;
    data.pdfname = pdfname;
    data.nsimu = 2e6;
    data.range_params = [zeros(3,1) inf(3,1)];
    for j = 1:n
        data.range_params(3+j,:) = [min(x(3+j)-0.01,0) max(x(3+j)+0.01,1)];
        data.range_params(3+j+n,:) = [0 inf];
    end
    [Rtall{i},wall{i},output_mcmc(i)] = mcmc_Rt(data);
    
end


figure(5);
for i = 1:length(fnames)
    subplot(4,3,3*(i-1)+1);
    plot(0:length(N{i})-1,N{i})
    
    subplot(4,3,3*(i-1)+3);
    t = 1:size(Rtall{i},2);
    hold on
    patch([t flip(t)],...
        ([quantile(Rtall{i},0.025) flip(quantile(Rtall{i},1-0.025))]),'b','FaceAlpha',.3,'edgealpha',0)
    plot(t,(median(Rtall{i})),'b')
    plot(t,Rt{i},'r-')
    box on
    ylim([0 5])
    
    subplot(4,3,3*(i-1)+2);
    t = 1:size(wall{i},2);
    hold on
    patch([t flip(t)],...
        [quantile(wall{i},0.025) flip(quantile(wall{i},1-0.025))],'b','FaceAlpha',.3,'edgealpha',0)
    plot(t,median(wall{i}),'b')
    plot(t,w{i},'r-')
    ylim([0 0.4])
    box on
end

% save('data_figure_5')
