# Supplementary material for: A new method for the joint estimation of instantaneous reproductive number and serial interval during epidemics
Source: PLoS Comput Biol. 2023 Mar 31;19(3):e1011021. doi: 10.1371/journal.pcbi.1011021 (PMC10096265; doi:10.1371/journal.pcbi.1011021)
Supplement: S1 Codes — This MATLAB script (main_an_example.m) provided an example illustrating the workflow of our method. (ZIP) [file pcbi.1011021.s010.zip › Codes/main_figure_S4.m]

%% Figure S4
clear
k = 50;
[num,txt,raw] = xlsread('Simulation.xlsx','scenario one');
fnames = raw(2:end,1);% SI distribution type
N0 = cell2mat(raw(2:end,2));% initial infections
R1 = cell2mat(raw(2:end,3));
R2 = cell2mat(raw(2:end,4));
Tc = cell2mat(raw(2:end,5));
mu = cell2mat(raw(2:end,6));
sigma2 = cell2mat(raw(2:end,7));
T = cell2mat(raw(2:end,8));
nsim = 1e2;
i = 4;
Rt = [R1(i)*ones(1,Tc(i)) R2(i)*ones(1,T(i)-Tc(i))];
mu = linspace(8,3,T(i));
for j = 1:length(mu)
    [w(:,j),emu,esigma2] = generate_si(k,mu(j),sigma2(i),fnames{i});
end

for j = 1:nsim
    while 1
        N{j} = generate_infection_for_different_w(N0(i),Rt,w,1);
        if sum(N{j}(end-9:end))>0
            break
        end
    end
    j
end

parfor j = 1:nsim
    tmpkmax = min(floor(length(N{j})),50);
    [L(j),Rte{j},we{j},output(j)] = ...
        solveRt(N{j},tmpkmax,5,5);
     disp(['iter: ',num2str(j)])
end

for j = 1:nsim
    delta_Rt(j,1) = mean(abs(Rt(:) - Rte{j}));
end
delta_wm = abs((1:50)*mean(w,2) - (1:50)*tmpwe);
wm = (1:50)*mean(w,2);
wem = (1:50)*tmpwe;
wsd = sqrt((1:50).^2*mean(w,2)-wm.^2);
wesd = sqrt((1:50).^2*tmpwe-wem.^2);
delta_wsd = abs(wsd - wesd);

figure
subplot(331);
hold on
for j = 1:nsim
    plot(N{j},'color',[0 0 1 0.2]);
end
xlim([0 T(i)])
box on
subplot(332);
hold on
for j = 1:nsim
    tmpRte(:,j) = Rte{j};
%     plot(1:T,Rte{j},'color',[0 0 1 0.2]);
end
plot(1:T,tmpRte,'color',[0 0 1 0.2])
plot(1:T,Rt,'r')
plot(1:T,median(tmpRte,2),'k')
ylim([0 5])
box on

subplot(333);
hold on
for j = 1:nsim
    tmpwe(:,j) = we{j};
end
plot(1:50,tmpwe,'color',[0 0 1 0.2])
plot(1:50,mean(w,2),'r')
plot(1:50,median(tmpwe,2),'k')
box on

subplot(334);
boxplot(delta_Rt)
ylim([0 1])

subplot(335);
hold on
for j = 1:10:nsim
    plot(1:50,w(:,j),'color',[1-(j/nsim) 0.5 j/nsim 0.8])
end
box on
legend()

subplot(336)
surf(1:100,1:50,w,'edgealpha',0)
axis([0 100 0 20 0 0.5])

subplot(337)
boxplot(delta_wm)
ylim([0 10])

subplot(338)
boxplot(delta_wsd)
ylim([0 10])

% save('data_varying_SI.mat')
