# Supplementary material for: A new method for the joint estimation of instantaneous reproductive number and serial interval during epidemics
Source: PLoS Comput Biol. 2023 Mar 31;19(3):e1011021. doi: 10.1371/journal.pcbi.1011021 (PMC10096265; doi:10.1371/journal.pcbi.1011021)
Supplement: S1 Codes — This MATLAB script (main_an_example.m) provided an example illustrating the workflow of our method. (ZIP) [file pcbi.1011021.s010.zip › Codes/main_scenario_one_figure_3_4_S2_S3.m]

%% scenario one
clear
k = 50;
[num,txt,raw] = xlsread('Simulation.xlsx','scenario one');
fnames = raw(2:end,1);% SI distribution type
N0 = cell2mat(raw(2:end,2));% initial infections
R1 = cell2mat(raw(2:end,3));
R2 = cell2mat(raw(2:end,4));
Tc = cell2mat(raw(2:end,5));
mu = cell2mat(raw(2:end,6));
sigma2 = cell2mat(raw(2:end,7));
T = cell2mat(raw(2:end,8));
nsim = 1e2;
for i = 1:length(R1)
    [w{i},emu,esigma2] = generate_si(k,mu(i),sigma2(i),fnames{i});
    Rt = [R1(i)*ones(1,Tc(i)) R2(i)*ones(1,T(i)-Tc(i)) ];
    parfor j = 1:nsim
        while 1
            N{i,j} = generate_infection(N0(i),Rt,w{i},1);
            if sum(N{i,j}(end-9:end))>0 % to ensure the time length of epidemic
                break
            end
        end
    end
    i
end
   
maxtau = 5;
for i = 1:length(R1)
    Rt = [R1(i)*ones(1,Tc(i)) R2(i)*ones(1,T(i)-Tc(i))];
    % calculate the results of our method
    parfor j = 1:nsim
        kmax(i,j) = min(floor(length(N{i,j})),50) ;
        [L_proposed(i,j),Rte_proposed{i,j},we_proposed{i,j},output_proposed(i,j)] = solveRt(N{i,j},kmax(i,j),maxtau,1);
        [i j ]
    end
    if i == 4
        % compare with White et al method
        parfor j = 1:nsim
            kmax(i,j) = min(floor(length(N{i,j})),50) ;
            [L_white(i,j),Rte_white{i,j},we_white{i,j},output_white(i,j)] = solveRt_white(N{i,j},kmax(i,j),5);
            [i j ]
        end
    end
end


clear estimated_mu_white estimated_sigma_white ...
    estimated_mu_proposed estimated_sigma_proposed ...
    delta_mu_white delta_mu_proposed ...
    delta_sigma_white delta_sigma_proposed ...
    delta_Rt_white delta_Rt_proposed
k = 50;
kmax = 50;
for i = 1:length(R1)
    Rt = [R1(i)*ones(1,Tc(i)) R2(i)*ones(1,T(i)-Tc(i))]';
    true_mu(i,1) = (1:k)*w{i};
    true_sigma(i,1) = sqrt((1:k).^2*w{i} - true_mu(i,1)^2);
    for j = 1:nsim
        estimated_mu_proposed(i,j) = (1:kmax)*we_proposed{i,j};
        estimated_sigma_proposed(i,j) = sqrt((1:kmax).^2*we_proposed{i,j} - estimated_mu_proposed(i,j)^2);
        delta_mu_proposed(i,j) = estimated_mu_proposed(i,j) - true_mu(i,1);
        delta_sigma_proposed(i,j) = estimated_sigma_proposed(i,j) - true_sigma(i,1);
        delta_si_proposed(i,j) = mean(abs(we_proposed{i,j}(:) - w{i}(:)));
        delta_Rt_proposed(i,j) = mean(abs(Rt - Rte_proposed{i,j}));
        if i == 4 
            estimated_mu_white(i,j) = (1:kmax)*we_white{i,j};
            estimated_sigma_white(i,j) = sqrt((1:kmax).^2*we_white{i,j} - estimated_mu_white(i,j)^2);
            delta_mu_white(i,j) = estimated_mu_white(i,j) - true_mu(i,1);
            delta_sigma_white(i,j) = estimated_sigma_white(i,j) - true_sigma(i,1);
            delta_si_white(i,j) = mean(abs(we_white{i,j}(:) - w{i}(:)));
            delta_Rt_white(i,j) = mean(abs(Rt - Rte_white{i,j}));
            
            delta_Rt_our4(j,:) = abs(Rt - Rte_proposed{i,j});
            delta_Rt_white4(j,:) = abs(Rt - Rte_white{i,j});
        end
    end
end


%% Figure S3
figure(3)
%% Figure S3A
tmp1 = [abs(delta_mu_proposed([3:6],:)) ]';
tmp2 = [abs(delta_sigma_proposed([3:6],:)) ]';
tmp3 = [abs(delta_Rt_proposed([3:6],:))]';
vnames = {'Weibull','Lognormal','Gamma','Gaussian'};
subplot(3,6,1);
boxplot(tmp3);
ylim([0 1.5])
set(gca,'xticklabel',vnames)
subplot(3,6,2);
boxplot(tmp1);
ylim([0 10])
set(gca,'xticklabel',vnames)
subplot(3,6,3);
boxplot(tmp2);
ylim([0 15])
set(gca,'xticklabel',vnames)
%% Figure S3B
tmp1 = [abs(delta_mu_proposed([9 4 10],:))]';
tmp2 = [abs(delta_sigma_proposed([9 4 10],:))]';
tmp3 = [abs(delta_Rt_proposed([9 4 10],:))]';
vnames = {'mean=6','mena=8','mena=10'};
subplot(3,6,4);
boxplot(tmp3);
ylim([0 1])
set(gca,'xticklabel',vnames)
subplot(3,6,5);
boxplot(tmp1);
ylim([0 10])
set(gca,'xticklabel',vnames)
subplot(3,6,6);
boxplot(tmp2);
ylim([0 10])
set(gca,'xticklabel',vnames)
%% Figure S3C
tmp1 = [abs(delta_mu_proposed([7 4 8],:))]';
tmp2 = [abs(delta_sigma_proposed([7 4 8],:))]';
tmp3 = [abs(delta_Rt_proposed([7 4 8],:))]';
vnames = {'var=4','var=9','var=16'};
subplot(3,6,7);
boxplot(tmp3);
ylim([0 1])
set(gca,'xticklabel',vnames)
subplot(3,6,8);
boxplot(tmp1);
ylim([0 5])
set(gca,'xticklabel',vnames)
subplot(3,6,9);
boxplot(tmp2);
ylim([0 5])
set(gca,'xticklabel',vnames)
%% Figure S3D
tmp1 = [abs(delta_mu_proposed([4 12],:))]';
tmp2 = [abs(delta_sigma_proposed([4 12],:))]';
tmp3 = [abs(delta_Rt_proposed([4 12],:))]';
vnames = {'N_0=2','N_0=20'};
subplot(3,6,10);
boxplot(tmp3);
ylim([0 1])
set(gca,'xticklabel',vnames)
subplot(3,6,11);
boxplot(tmp1);
ylim([0 5])
set(gca,'xticklabel',vnames)
subplot(3,6,12);
boxplot(tmp2);
ylim([0 5])
set(gca,'xticklabel',vnames)
%% Figure S3E
tmp1 = [abs(delta_mu_proposed([4 1 ],:)) ]';
tmp2 = [abs(delta_sigma_proposed([4 1 ],:))]';
tmp3 = [abs(delta_Rt_proposed([4 1 ],:))]';
vnames = {'R_1=2.5','R_1=1.8'};
subplot(3,6,16);
boxplot(tmp3);
ylim([0 2])
set(gca,'xticklabel',vnames)
subplot(3,6,17);
boxplot(tmp1);
ylim([0 20])
set(gca,'xticklabel',vnames)
subplot(3,6,18);
boxplot(tmp2);
ylim([0 15])
set(gca,'xticklabel',vnames)
%% Figure S3F
tmp1 = [abs(delta_mu_proposed([4 11],:)) ]';
tmp2 = [abs(delta_sigma_proposed([4 11],:))]';
tmp3 = [abs(delta_Rt_proposed([4 11 ],:))]';
vnames = {'R_2=0.8','R_2=0.9'};
subplot(3,6,13);
boxplot(tmp3);
ylim([0 1])
set(gca,'xticklabel',vnames)
subplot(3,6,14);
boxplot(tmp1);
ylim([0 5])
set(gca,'xticklabel',vnames)
subplot(3,6,15);
boxplot(tmp2);
ylim([0 5])
set(gca,'xticklabel',vnames)


%% Figure 3 The effects of time length on the results
maxtau = 2;
i = 4;
Rt = [R1(i)*ones(1,Tc(i)) R2(i)*ones(1,T(i)-Tc(i))];
timelength = [20 40 60 80];
for k = 1:length(timelength)
    parfor j = 1:nsim
        tmpkmax = min(floor(length(N{i,j}(1:timelength(k)))),50);
        [L_tl(k,j),Rte_tl{k,j},we_tl{k,j},output_tl(k,j)] = ...
            solveRt(N{i,j}(1:timelength(k)+1),tmpkmax,maxtau,20);
        disp(['timelength: ',num2str(timelength(k)),', iter: ',num2str(j)])
    end
end

Rt = [R1(i)*ones(1,Tc(i)) R2(i)*ones(1,T(i)-Tc(i))];
t = 1:T;
for k = 1:length(timelength)
    subplot(5,4,1+(k-1)*4)
    hold on 
    plot(t,Rt,'r','linewidth',2)
    tmp = [];
    for j = 1:nsim
        tmp(:,j) = Rte_tl{k,j};
        delta_Rt_tl(j,k) = mean(abs(Rt(1:timelength(k))' - Rte_tl{k,j}));
        plot(1:timelength(k),Rte_tl{k,j},'color',[0 0 1 0.2])
    end
    plot(1:timelength(k),median(tmp,2),'k','linewidth',2)
    ylim([0 5])
    box on
end

for k = 1:length(timelength)
    subplot(5,4,2+(k-1)*4)
    hold on 
    plot(1:length(w{i}),w{i},'r','linewidth',2)
    tmp = [];
    for j = 1:nsim
        plot(1:length(we_tl{k,j}),we_tl{k,j},'color',[0 0 1 0.2])
        tmp(:,j) = we_tl{k,j};
        estimated_mu_tl(j,k) = (1:length(we_tl{k,j}))*we_tl{k,j};
        estimated_sigma_tl(j,k) = sqrt((1:length(we_tl{k,j})).^2*we_tl{k,j} - estimated_mu_tl(j,k)^2);
        delta_mu_tl(j,k) = estimated_mu_tl(j,k) - true_mu(i,1);
        delta_sigma_tl(j,k) = estimated_sigma_tl(j,k) - true_sigma(i,1);
    end
    plot(1:length(we_tl{k,j}),median(tmp,2),'k','linewidth',2)
    box on
end

subplot(5,4,3)
boxplot(delta_Rt_tl)
ylim([0 20])
subplot(5,4,7)
boxplot(abs(delta_mu_tl))
subplot(5,4,11)
boxplot(abs(delta_sigma_tl))

%% Figure S2 Comparison between BIC and AIC
maxtau = 3;
i = 4;
Rt = [R1(i)*ones(1,Tc(i)) R2(i)*ones(1,T(i)-Tc(i))];
parfor j = 1:nsim
    kmax(i,j) = min(floor(length(N{i,j})),50);
    [L_aic(j,1),Rte_aic{j,1},we_aic{j,1},output_aic(j,1)] = ...
        solveRt(N{i,j},kmax(i,j),maxtau,10);
    disp(num2str(j))
end

Rt = [R1(i)*ones(1,Tc(i)) R2(i)*ones(1,T(i)-Tc(i))];
for j = 1:nsim
    estimated_mu_aic(j,1) = (1:length(we_aic{j,1}))*we_aic{j,1};
    estimated_sigma_aic(j,1) = sqrt((1:length(we_aic{j,1})).^2*we_aic{j,1} - estimated_mu_aic(j,1)^2);
    delta_mu_aic(j,1) = estimated_mu_aic(j,1) - true_mu(i,1);
    delta_sigma_aic(j,1) = estimated_sigma_aic(j,1) - true_sigma(i,1);
    delta_si_aic(j,1) = mean(abs(we_aic{j,1}(:) - w{i}(1:length(we_aic{j,1}))));
    delta_Rt_aic(j,1) = mean(abs(Rt - Rte_aic{j,1}'));
    
    j1 = output_aic(j,1).tau;
    i2 = output_proposed(i,j).n;
    j2 = output_proposed(i,j).tau;
    aic_bic(j,:) = [min(output_aic(j,1).BIC(:))  output_proposed(i,j).BIC(i2,j2)];
    num_parameters(j,:) = [output_aic(j,1).tau output_proposed(i,j).tau] + 1;
end

tmp1 = [abs(delta_mu_proposed(4,:))' abs(delta_mu_aic) ];
tmp2 = [abs(delta_sigma_proposed(4,:))' abs(delta_sigma_aic) ];
tmp3 = [abs(delta_Rt_proposed(4,:))' abs(delta_Rt_aic) ];
vnames = {'BIC','AIC'};
subplot(3,6,1);
boxplot(tmp3);
ylim([0 5])
set(gca,'xticklabel',vnames)
subplot(3,6,2);
boxplot(tmp1);
ylim([0 15])
set(gca,'xticklabel',vnames)
subplot(3,6,3);
boxplot(tmp2);
ylim([0 10])
set(gca,'xticklabel',vnames)
subplot(3,6,4);
hist([num_parameters(:,2) num_parameters(:,1)],[2:1:4])

%% Figure 4 compare to Cori A et al method
i = 4;
Rt = [R1(i)*ones(1,Tc(i)) R2(i)*ones(1,T(i)-Tc(i))]';
pathname = 'Cori A\';
for j = 1:nsim
    [ndata, text, alldata] = xlsread([pathname,num2str(j),'.xlsx']);
    len = length(ndata(:,8));
    delta_Rt_coriA(j,1) = mean(abs(Rt(end-len+1:end) - ndata(:,8)));
    Rt_coriA(:,j) = [nan(100-len,1); ndata(:,8)];
    Rt_proposed(:,j) = Rte_proposed{i,j};
end
tmp3 = [abs(delta_Rt_proposed(4,:))' delta_Rt_coriA];
vnames = {'Proposed method','Cori A et al'};

figure(4);
i = 4;
%% Figure 4A
subplot(461)
hold on
clear we1m
for j = 1:nsim
    plot(0:length(N{i,j})-1,N{i,j},'b-')
    data(j,:) = N{i,j};
end
box on
xlim([0 100])

%% Figure 4B
subplot(462)
k = 50;
hold on
clear we3m
for j = 1:nsim
    we3m(j,:) = we_proposed{i,j};
    plot(1:length(we_proposed{i,j}),we_proposed{i,j},'b')
end
plot(1:k,w{i},'r','linewidth',2)
plot(1:length(median(we3m)),median(we3m),'k','linewidth',2)
box on
ylim([0 0.4])

subplot(463)
hold on
clear we2m
for j = 1:nsim
    we2m(j,:) = we_white{i,j};
    plot(1:length(we_white{i,j}),we_white{i,j},'b')
end
plot(1:k,w{i},'r','linewidth',2)
plot(1:length(median(we2m)),median(we2m),'k','linewidth',2)
box on
ylim([0 0.4])

%% Figure 4C
subplot(467)
Rt = [R1(i)*ones(1,Tc(i)) R2(i)*ones(1,T(i)-Tc(i))];
hold on
clear Rte3m
for j = 1:nsim
    plot((1:length(Rte_proposed{i,j})),Rte_proposed{i,j},'b')
    tmp = Rte_proposed{i,j};
    Rte3m(j,1:length(tmp)) = tmp;
end
plot(1:length(Rt),Rt,'r','linewidth',2)
plot(1:size(Rte3m,2),median(Rte3m),'k','linewidth',2)
box on
ylim([0 5])

subplot(468)
Rt = [R1(i)*ones(1,Tc(i)) R2(i)*ones(1,T(i)-Tc(i))];
hold on
clear Rte2m
for j = 1:nsim
    plot((1:length(Rte_white{i,j})),Rte_white{i,j},'b')
    tmp = Rte_white{i,j};
    Rte2m(j,1:length(tmp)) = tmp;
end
plot(1:length(Rt),Rt,'r','linewidth',2)
plot(1:size(Rte2m,2),median(Rte2m),'k','linewidth',2)
box on
ylim([0 5])

subplot(469)
Rt = [R1(i)*ones(1,Tc(i)) R2(i)*ones(1,T(i)-Tc(i))];
hold on
plot((1:length(Rt_coriA)),Rt_coriA,'b')
plot(1:length(Rt),Rt,'r','linewidth',2)
plot(1:size(Rt_coriA,2),median(Rt_coriA,2),'k','linewidth',2)
box on
ylim([0 5])

%% Figure 4D
tmp1 = [abs(delta_mu_proposed([i],:));  abs(delta_mu_white([i],:))]';
tmp2 = [abs(delta_sigma_proposed([i],:));  abs(delta_sigma_white([i],:))]';
tmp3 = [abs(delta_Rt_proposed([i],:))'  abs(delta_Rt_white([i],:))' abs(delta_Rt_coriA)];
vnames = {'Proposed method','White et al','Cori A et al'};
subplot(4,6,13);
boxplot(tmp3);
ylim([0 1.5])
set(gca,'xticklabel',vnames)
subplot(4,6,14);
boxplot(tmp1);
ylim([0 5])
set(gca,'xticklabel',vnames)
subplot(4,6,15);
boxplot(tmp2);
ylim([0 5])
set(gca,'xticklabel',vnames)
