# Supplementary material for: A new method for the joint estimation of instantaneous reproductive number and serial interval during epidemics
Source: PLoS Comput Biol. 2023 Mar 31;19(3):e1011021. doi: 10.1371/journal.pcbi.1011021 (PMC10096265; doi:10.1371/journal.pcbi.1011021)
Supplement: S1 Codes — This MATLAB script (main_an_example.m) provided an example illustrating the workflow of our method. (ZIP) [file pcbi.1011021.s010.zip › Codes/main_scenario_two_figure_6.m]

%% scenario two
clear
k = 50;
[num,txt,raw] = xlsread('Simulation.xlsx','scenario two');
fnames = raw(2:end,1);% SI distribution type
N0 = cell2mat(raw(2:end,2));% initial infections
R1 = cell2mat(raw(2:end,3));
R2 = cell2mat(raw(2:end,4));
R3 = cell2mat(raw(2:end,5));
R4 = cell2mat(raw(2:end,6));
Tc1 = cell2mat(raw(2:end,7));
Tc2 = cell2mat(raw(2:end,8));
Tc3 = cell2mat(raw(2:end,9));
Tc4 = cell2mat(raw(2:end,10));
mu = cell2mat(raw(2:end,11));
sigma2 = cell2mat(raw(2:end,12));
nsim = 1e2;
for i = 1:length(R1)
    [w{i},emu,esigma2] = generate_si(k,mu(i),sigma2(i),fnames{i});
    Rt = [R1(i)*ones(1,Tc1(i)) R2(i)*ones(1,Tc2(i)) R3(i)*ones(1,Tc3(i)) R4(i)*ones(1,Tc4(i)) ];
    kmax(i,:) = 0;
%     plot(w{i})
    parfor j = 1:nsim
        N{i,j}=0;
        while 1
            N{i,j} = generate_infection(N0(i),Rt,w{i},1);
            while 1
                if length(N{i,j}) > 1 & N{i,j}(end) == 0
                    N{i,j}(end) = [];
                else
                    break
                end
            end
            if length(N{i,j})>Tc1(i)+Tc2(i)+Tc3(i) % to ensure duration of the epidemic last to T4
                N{i,j}(end+1:Tc1(i)+Tc2(i)+Tc3(i)+Tc4(i)+1) = 0;
                break
            end
        end
        [i j ]
    end
end
   
maxtau = 5;
for i = 1:length(R1)
    Rt = [R1(i)*ones(1,Tc1(i)) R2(i)*ones(1,Tc2(i)) R3(i)*ones(1,Tc3(i)) R4(i)*ones(1,Tc4(i)) ];
    parfor j = 1:nsim
        kmax(i,j) = min(floor(length(N{i,j})),50) ;
        [L_proposed(i,j),Rte_proposed{i,j},we_proposed{i,j},output_proposed(i,j)] = solveRt(N{i,j},kmax(i,j),maxtau,1);
        [i j ]
    end
end
% save('data_scenario_two')
%% Figure 6
figure(6);
nsim = 100;
linestyle = {'-','-','-','-','-','-','-','--','--','--','--','--','--','--'};
for i = 1:4
    subplot(4,6,1+(i-1)*3)
    hold on
    clear we1m
    for j = 1:nsim
        plot(0:length(N{i,j})-1,N{i,j},'b-')
    end
    box on
    subplot(4,6,2+(i-1)*3)
    hold on
    clear we3m
    for j = 1:nsim
        we3m(j,:) = we_proposed{i,j};
        plot(1:length(we_proposed{i,j}),we_proposed{i,j},'b')
    end
    plot(1:k,w{i},'r','linewidth',2)
    plot(1:length(mean(we3m)),median(we3m),'k','linewidth',2)
    box on
    ylim([0 0.4])
    subplot(4,6,3+(i-1)*3)
    Rt = [R1(i)*ones(1,Tc1(i)) R2(i)*ones(1,Tc2(i)) R3(i)*ones(1,Tc3(i)) R4(i)*ones(1,Tc4(i)) ];
    hold on
    clear Rte3m
    for j = 1:nsim
        plot((1:length(Rte_proposed{i,j})),Rte_proposed{i,j},'b')
        Rte3m(j,:) = Rte_proposed{i,j};
    end
    plot(1:length(Rt),Rt,'r','linewidth',2)
    plot(1:size(Rte3m,2),median(Rte3m),'k','linewidth',2)
    box on
    ylim([0 5])
end
