# Supplementary material for: A new method for the joint estimation of instantaneous reproductive number and serial interval during epidemics
Source: PLoS Comput Biol. 2023 Mar 31;19(3):e1011021. doi: 10.1371/journal.pcbi.1011021 (PMC10096265; doi:10.1371/journal.pcbi.1011021)
Supplement: S1 Codes — This MATLAB script (main_an_example.m) provided an example illustrating the workflow of our method. (ZIP) [file pcbi.1011021.s010.zip › Codes/mcmc_Rt.m]

function [Rt,w,output] = mcmc_Rt(data)
%% Directly estimate the reproduction number Rt without serial interval w
%% using AWN interpolation
%% Inputs
%{ 
    data struct
    N: infection data
    kmax: the max length of serial interval
    x: the initial parameters' value 
    pdfname: the serial interval distributions
    nsimu: default 1e6
    range_params: default [-inf inf]
%}
%% Outputs
%{ 
    Rt: 10000 replicas of Rt
    w: 10000 replicas of serial interval
    output: additional information of MCMC
%}
kmax = data.kmax;
N = data.N;
x = data.x;
pdfname = data.pdfname;
if isfield(data,'nsimu')
    options.nsimu = data.nsimu;
else
    options.nsimu = 1e6;
end
if isfield(data,'range_params')
    range_params = data.range_params;
else
    n = (length(x)-3)/2;
    range_params = [zeros(3,1) inf(3,1);
        -inf(n,1) inf(n,1);
        zeros(3,1) inf(3,1)];
end


%% serial interval 
opt.pf = {@(x,a,b) (abs(a)*x).^(abs(b)-1).*exp(-(abs(a)*x).^abs(b)); ... weibull
    @(x,a,b) 1./(x).*exp(-2*b^2*(log(x)-a).^2); ...lognormal 分
    @(x,a,b) x.^(abs(a)-1).*exp(-abs(b)*x);...gamma
    @(x,a,b) abs(b).*exp(-(x-a).^2*abs(b).^2);...gauss
    };
opt.dpf{1} = {@(x,a,b) -(sign(a)*exp(-(x*abs(a)).^abs(b)).*(x*abs(a)).^abs(b).*(abs(b)*(x*abs(a)).^abs(b) - abs(b) + 1))./(x*abs(a)^2); ...
    @(x,a,b) -(x.^abs(b).*log(x*abs(a)).*exp(-x.^abs(b)*abs(a)^abs(b)).*(x.^abs(b)*abs(a)^abs(b) - 1)*abs(a)^abs(b)*sign(b))./(x*abs(a))};
opt.dpf{2} = {@(x,a,b) -(2*b^2*exp(-2*b^2*(a - log(x)).^2).*(2*a - 2*log(x)))./x; ...
    @(x,a,b) -(4*b*exp(-2*b^2*(a - log(x)).^2).*(a - log(x)).^2)./x};
opt.dpf{3} = {@(x,a,b) x.^(abs(a) - 1).*exp(-x*abs(b)).*log(x)*sign(a); ...
    @(x,a,b) -x.^abs(a).*exp(-x*abs(b))*sign(b)};
opt.dpf{4} = {@(x,a,b) -exp(-abs(b).^2.*(a - x).^2).*abs(b).^3.*(2.*a - 2.*x); ...
    @(x,a,b) exp(-abs(b).^2.*(a - x).^2).*sign(b) - 2.*exp(-abs(b).^2.*(a - x).^2).*abs(b).^2.*sign(b).*(a - x).^2};

%% weibull, lognormal, gamma, gauss
names = {'weibull','lognormal','gamma','gauss'};%
ci = find(strcmp(names,pdfname));
opt1.pf = opt.pf{ci};
opt1.dpf = opt.dpf{ci};

clear params
for i = 1:length(x)
    %      name,  init,        min, max, mu,  sig, target?, local?
    params{i} = {['x_',num2str(i)],   ...
        abs(x(i))*ones(1,1), ...
        range_params(i,1),  ...
        range_params(i,2),  ...
        nan ,  ...
        inf,  ...
        1,  ...
        1};  
end
n = (length(x)-3)/2;
for i = 1:n
    params{i+3} = {['x_',num2str(i+3)],    ...
        x(i+3)*ones(1,1), ...
        range_params(i+3,1),   ...
        range_params(i+3,2),  ...
        nan ,  ...
        inf,  ...
        1,  ...
        1}; 
end

model.ssfun = @(x,opt1) dfun1(x,N,kmax,opt1);
options.method      = 'ram';        % adaptation method (mh,am,dr,dram)
[results, chain, s2chain] = mcmcrun(model,opt1,params,options);
[results, chain, s2chain] = mcmcrun(model,opt1,params,options,results);

idx = randi(size(chain,1),1e4,1);
idx = sort(idx);
for i = 1:length(idx)
    [ss(i,1),MSE(i,1),Rt(i,:),w(i,:)] = dfun1(chain(idx(i),:),N,kmax,opt1);
%     i
end
output.ss = ss;
output.MSE = MSE;
output.chain = chain;
[z,p]=geweke(chain);
output.gewekeresults = [z;p];

function [Ls MSE Rt w ] = dfun1(params,N,k,opt)%Rt,alfa,beta

params = params(:);
T = length(N)-1;
s = 1:T;
s = s(:);
x = [zeros(k-1,1); N(:)];
S = reconstitution(x(1:end),k+1);
X = S(:,end-1:-1:1);
Y = S(:,end);

%%%%% SI的w估计
p1 = params(1);
p2 = params(2);
for j = 1:k
    t = linspace(j-1+eps,j,100);
    p(j,1) = sum(opt.pf(t,p1,p2));
end
p(isnan(p)) = 0;
p = p + eps;
ps = sum(p);
w = p(:)/ps;

%%% Rt 的估计
p3 = params(3);
tmp = params(4:end);
n = (length(tmp))/2;
p4 = tmp(1:n);
p5 = tmp(n+1:end);

% ti = [logsig(p4)*(T-1)+1];
ti = [p4*(T-1)+1];
% ti = [(sin(p4)+1)/2*(T-1)+1];
yi = abs(p5);
f = @(x1,x2,c) exp(-abs(c)*abs(x1-x2));
d = f(s,ti',p3);
ds = sum(d,2) + eps;
wr = d./ds;
Rt = wr*yi;

lambda = X*w;
L = sum(Y.*log(Rt+ eps),2) + sum(Y.*log(lambda+eps),2) - sum(Rt.*lambda,2);% - sum(log(N(s+1).*(N(s+1)+1)+eps),2);
Ls = -sum(L);
MSE = sum((Y -  lambda.*Rt).^2);
