# Supplementary material for: A new method for the joint estimation of instantaneous reproductive number and serial interval during epidemics
Source: PLoS Comput Biol. 2023 Mar 31;19(3):e1011021. doi: 10.1371/journal.pcbi.1011021 (PMC10096265; doi:10.1371/journal.pcbi.1011021)
Supplement: S1 Codes — This MATLAB script (main_an_example.m) provided an example illustrating the workflow of our method. (ZIP) [file pcbi.1011021.s010.zip › Codes/solveRt.m]

function [L,Rte,we,output] = solveRt(N,kmax,tau,nsim)
%% Inputs
%{
    N: time series of daily incidence 
    kmax: the length of serial interval
    tau: the number of data points n
    nsim: the replicas of simulations
%}
%% Outputs
%{
    L: the loglikelihood 
    Rte: the estimate of Rt
    we: the estimate of serial interval
    output: additional information of optimization, such as BIC, serial
        interval distributions
%}

parfor k = 1:nsim*tau
    if k>tau
        i = k - floor((k-0.1)/tau)*tau;
    else
        i = k;
    end
    [L31(k),Rte31{k},we31{k},output31(k)] = solveRt_corefun(N,kmax,i);
%     [L31(k),Rte31{k},we31{k},output31(k)] = solveRt_corefun(N,kmax,i+1);
    index(k) = min(output31(k).index);
end
[n] = find(index == min(index(:)));
n = n(1);
L = L31(n);
Rte = Rte31{n};
we = we31{n};
output.selectpdfname = output31(n).selectpdfname;
output.tau = n - floor((n-0.1)/tau)*tau;
output.n = floor((n-0.1)/tau)+1;
% output.index = index;
% output.Rteall = Rte31;


BIC = [];
for i = 1:tau
    tmp = [];
    for j = 1:nsim
        tmp = [tmp output31(i+(j-1)*tau).index];
    end
    [b,ci] = min(tmp,[],2);
    BIC(:,i) = b;
    for k = 1:4
        output.params{k,i} = output31(i+(ci(k)-1)*tau).params(:,k);
    end
end
output.BIC = BIC;
