# Supplementary material for: A new method for the joint estimation of instantaneous reproductive number and serial interval during epidemics
Source: PLoS Comput Biol. 2023 Mar 31;19(3):e1011021. doi: 10.1371/journal.pcbi.1011021 (PMC10096265; doi:10.1371/journal.pcbi.1011021)
Supplement: S1 Codes — This MATLAB script (main_an_example.m) provided an example illustrating the workflow of our method. (ZIP) [file pcbi.1011021.s010.zip › Codes/solveRt_corefun.m]

function [L,Rt,w,output] = solveRt_corefun(N,kmax,tau)
%% Directly estimate the reproduction number Rt without serial interval w
%% using GP interpolation
%% Inputs
%{ 
    N: time series of daily incidence 
    kmax: the max length of serial interval
    tau: the number of data points n
%}
%% Outputs
%{ 
    L: the final likelihood 
    Rt: the estimate of Rt givnen tau
    w: the estimate of serial interval givnen tau
    output: additional information of optimization givnen tau
%}


%% distributions of serial interval, pdf and gradient
opt.pf = {@(x,a,b) exp((abs(b)-1).*log(abs(a)*x)+(-(abs(a)*x).^abs(b))); ... weibull
    @(x,a,b) 1./(x).*exp(-2*b^2*(log(x)-a).^2); ...lognormal 
    @(x,a,b) x.^(abs(a)-1).*exp(-abs(b)*x);...gamma
    @(x,a,b) abs(b).*exp(-(x-a).^2*abs(b).^2);...gauss
    };
opt.dpf{1} = {@(x,a,b) -(sign(a)*exp((abs(b)).*log(abs(a)*x)+(-(abs(a)*x).^abs(b))).*(abs(b)*(x*abs(a)).^abs(b) - abs(b) + 1))./(x*abs(a)^2); ...
    @(x,a,b) -(exp(abs(b).*log(abs(a)*x)-x.^abs(b)*abs(a)^abs(b)) .*log(x*abs(a)).*(x.^abs(b)*abs(a)^abs(b) - 1)*sign(b))./(x*abs(a))};
opt.dpf{2} = {@(x,a,b) -(2*b^2*exp(-2*b^2*(a - log(x)).^2).*(2*a - 2*log(x)))./x; ...
    @(x,a,b) -(4*b*exp(-2*b^2*(a - log(x)).^2).*(a - log(x)).^2)./x};
opt.dpf{3} = {@(x,a,b) x.^(abs(a) - 1).*exp(-x*abs(b)).*log(x)*sign(a); ...
    @(x,a,b) -x.^abs(a).*exp(-x*abs(b))*sign(b)};
opt.dpf{4} = {@(x,a,b) -exp(-abs(b).^2.*(a - x).^2).*abs(b).^3.*(2.*a - 2.*x); ...
    @(x,a,b) exp(-abs(b).^2.*(a - x).^2).*sign(b) - 2.*exp(-abs(b).^2.*(a - x).^2).*abs(b).^2.*sign(b).*(a - x).^2};

n = length(N)-1;
%% the initial value of weibull, lognormal, gamma, gauss parameters
x0 = [0.088634822285462989478954212147006 2.3797716683613272788748271293881;
    2.2114243145970683709121324421071 2.3419681782097461151612571689865
    5 0.5
    5 1./2*5^(1/2)
    ];
names = {'weibull'...
    ,'lognormal'...
    ,'gamma'...
    ,'gauss'
    };%


for i = 1:length(opt.pf)
    opt1.pf = opt.pf{i};
    opt1.dpf = opt.dpf{i};
%     t = linspace(0,1,tau);
    t = rand(1,tau);
    params(:,i) = [x0(i,1) x0(i,2) rand/n t 0.5+5*rand(1,tau)];
    [params(:,i),erra] = Broyden(@(x)dfun1(x,N,kmax,opt1),params(:,i),500);
    [La(i,1),~,Rta{i,1},wa{i,1}] = dfun1(params(:,i),N,kmax,opt1);
    L = La(i,1);
    index(i,1) = ((length(opt1.dpf)+2*tau-1)*log(n)+2*L);% BIC
%     index(i,1) = ((length(opt1.dpf)+2*tau-1)*2+2*L);% AIC
    pdfname{i,1} = names{i};
end

i = find(index == min(index(:)));
i = i(1);
L = La(i,1);
Rt = Rta{i,1};
w = wa{i,1};
output.err = erra;
output.pdfname = pdfname;
output.La = La;
output.Rta = Rta;
output.wa = wa;
output.index = index;
output.selectpdfname = pdfname{i,1};
output.params = params;


function [Ls dp Rt w ] = dfun1(params,N,k,opt)%Rt,alfa,beta
params = params(:);
T = length(N)-1;
s = 1:T;
s = s(:);
x = [zeros(k-1,1); N(:)];
S = reconstitution(x(1:end),k+1);
X = S(:,end-1:-1:1);
Y = S(:,end);

%%%%% SI的w估计
p1 = params(1);
p2 = params(2);
for j = 1:k
    t = linspace(j-1+eps,j,100);
    p(j,1) = sum(opt.pf(t,p1,p2));
end
p(isnan(p)) = 0;
p = p + eps;
ps = sum(p);
w = p(:)/ps;

%%% Rt 的估计
p3 = params(3);
tmp = params(4:end);
n = (length(tmp))/2;
p4 = tmp(1:n);
p5 = tmp(n+1:end);

% ti = [logsig(p4)*(T-1)+1];
ti = [p4*(T-1)+1];
% ti = [(sin(p4)+1)/2*(T-1)+1];
yi = abs(p5);
f = @(x1,x2,c) exp(-abs(c)*abs(x1-x2));
d = f(s,ti',p3);
ds = sum(d,2) + eps;
wr = d./ds;
Rt = wr*yi;

lambda = X*w;
L = sum(Y.*log(Rt+ eps),2) + sum(Y.*log(lambda+eps),2) - sum(Rt.*lambda,2);% - sum(log(N(s+1).*(N(s+1)+1)+eps),2);
Ls = -sum(L);

% if isnan(Ls)
%     1
% end

if nargout >= 2
    for j = 1:k
        t = linspace(j-1+eps,j,100);
        dp_dp1(j,1) = sum( opt.dpf{1}(t,p1,p2));
        dp_dp2(j,1) = sum( opt.dpf{2}(t,p1,p2));
    end
    dps_dp1 = sum(dp_dp1);
    dps_dp2 = sum(dp_dp2);
    for j = 1:k
        dw_dp1(j,1) = dp_dp1(j)/ps - dps_dp1*p(j)/ps^2;
        dw_dp2(j,1) = dp_dp2(j)/ps - dps_dp2*p(j)/ps^2;
    end
    
    dd_dp3 = -sign(p3)*d.*abs(s-ti');
    ds_dp3 = sum(dd_dp3,2);
    dwr_dp3 = 1./ds.*dd_dp3 - 1./(ds.^2).*d.*ds_dp3;
    dRt_dp3 = dwr_dp3*yi;
    
%     dti_dp4 = [logsig(p4).*(1 - logsig(p4))*(T-1)];
    dti_dp4 = ones(size(p4))*(T-1);
%     dti_dp4 = (cos(p4))/2*(T-1);
    dd_dp4 = d.*(abs(p3)*sign(s-ti')).*dti_dp4';
    for i = 1:n
        dwr_dp4 = - 1./(ds.^2).*d.*dd_dp4(:,i);
        dwr_dp4(:,i) = dwr_dp4(:,i) + 1./ds.*dd_dp4(:,i);
        dRt_dp4(:,i) = dwr_dp4*yi;
    end
    
    dyi_dp5 = sign(p5);
    dRt_dp5 = wr.*dyi_dp5';
    
    for j = 1:T
        dlambda_dp1 = X(j,:)*dw_dp1;
        dlambda_dp2 = X(j,:)*dw_dp2;
        dL_dp1(j,1) = (Rt(j) - Y(j)/(lambda(j)+eps))*dlambda_dp1;
        dL_dp2(j,1) = (Rt(j) - Y(j)/(lambda(j)+eps))*dlambda_dp2;
        
        dL_dp3(j,1) = (lambda(j) - Y(j)/(Rt(j)+eps))*dRt_dp3(j);
        dL_dp4(j,:) = (lambda(j) - Y(j)/(Rt(j)+eps))*dRt_dp4(j,:);
        dL_dp5(j,:) = (lambda(j) - Y(j)/(Rt(j)+eps))*dRt_dp5(j,:);
    end
    dLs_dp4 = sum(dL_dp4)';
    dLs_dp5 = sum(dL_dp5)';
%     dp = [sum(dL_dp1);sum(dL_dp2);sum(dL_dp3);dLs_dp4(1:end-1);dLs_dp5];
    dp = [sum(dL_dp1);sum(dL_dp2);sum(dL_dp3);dLs_dp4;dLs_dp5];
    if sum(isnan(dp))>0 | sum(isinf(dp))>0
%         1
    end
    dp(isnan(dp)) = 0;
    dp(isinf(dp)) = 0;
end
