# Supplementary material for: A new method for the joint estimation of instantaneous reproductive number and serial interval during epidemics
Source: PLoS Comput Biol. 2023 Mar 31;19(3):e1011021. doi: 10.1371/journal.pcbi.1011021 (PMC10096265; doi:10.1371/journal.pcbi.1011021)
Supplement: S1 Codes — This MATLAB script (main_an_example.m) provided an example illustrating the workflow of our method. (ZIP) [file pcbi.1011021.s010.zip › Codes/solveRt_predict.m]

function Rtep = solveRt_predict(N,kmax,params,pdfname,tf)
%% Directly estimate the reproduction number Rt without serial interval w
%% using GP interpolation
%% Inputs
%{ 
    N: time series of daily incidence 
    kmax: the max length of serial interval
    tau: the number of data points n
%}
%% Outputs
%{ 
    L: the final likelihood 
    Rt: the estimate of Rt givnen tau
    w: the estimate of serial interval givnen tau
    output: additional information of optimization givnen tau
%}

%% distributions of serial interval, pdf and gradient
opt.pf = {@(x,a,b) exp((abs(b)-1).*log(abs(a)*x)+(-(abs(a)*x).^abs(b))); ... weibull
    @(x,a,b) 1./(x).*exp(-2*b^2*(log(x)-a).^2); ...lognormal 
    @(x,a,b) x.^(abs(a)-1).*exp(-abs(b)*x);...gamma
    @(x,a,b) abs(b).*exp(-(x-a).^2*abs(b).^2);...gauss
    };
opt.dpf{1} = {@(x,a,b) -(sign(a)*exp((abs(b)).*log(abs(a)*x)+(-(abs(a)*x).^abs(b))).*(abs(b)*(x*abs(a)).^abs(b) - abs(b) + 1))./(x*abs(a)^2); ...
    @(x,a,b) -(exp(abs(b).*log(abs(a)*x)-x.^abs(b)*abs(a)^abs(b)) .*log(x*abs(a)).*(x.^abs(b)*abs(a)^abs(b) - 1)*sign(b))./(x*abs(a))};
opt.dpf{2} = {@(x,a,b) -(2*b^2*exp(-2*b^2*(a - log(x)).^2).*(2*a - 2*log(x)))./x; ...
    @(x,a,b) -(4*b*exp(-2*b^2*(a - log(x)).^2).*(a - log(x)).^2)./x};
opt.dpf{3} = {@(x,a,b) x.^(abs(a) - 1).*exp(-x*abs(b)).*log(x)*sign(a); ...
    @(x,a,b) -x.^abs(a).*exp(-x*abs(b))*sign(b)};
opt.dpf{4} = {@(x,a,b) -exp(-abs(b).^2.*(a - x).^2).*abs(b).^3.*(2.*a - 2.*x); ...
    @(x,a,b) exp(-abs(b).^2.*(a - x).^2).*sign(b) - 2.*exp(-abs(b).^2.*(a - x).^2).*abs(b).^2.*sign(b).*(a - x).^2};

n = length(N)-1;
%% the initial value of weibull, lognormal, gamma, gauss parameters
names = {'weibull'...
    ,'lognormal'...
    ,'gamma'...
    ,'gauss'
    };%

ci = find(strcmp(names,pdfname));
opt1.pf = opt.pf{ci};
opt1.dpf = opt.dpf{ci};
opt1.tf = tf;
Rtep = dfun1(params,N,kmax,opt1);


function Rtep = dfun1(params,N,k,opt)%Rt,alfa,beta
params = params(:);
T = length(N)-1;
s = 1:T;
s = s(:);
x = [zeros(k-1,1); N(:)];
S = reconstitution(x(1:end),k+1);
X = S(:,end-1:-1:1);
Y = S(:,end);

%%%%% SI的w估计
p1 = params(1);
p2 = params(2);
for j = 1:k
    t = linspace(j-1+eps,j,100);
    p(j,1) = sum(opt.pf(t,p1,p2));
end
p(isnan(p)) = 0;
p = p + eps;
ps = sum(p);
w = p(:)/ps;

%%% Rt 的估计
p3 = params(3);
tmp = params(4:end);
n = (length(tmp))/2;
p4 = tmp(1:n);
p5 = tmp(n+1:end);

% ti = [logsig(p4)*(T-1)+1];
ti = [p4*(T-1)+1];
% ti = [(sin(p4)+1)/2*(T-1)+1];
yi = abs(p5);
f = @(x1,x2,c) exp(-abs(c)*abs(x1-x2));
d = f(s(:),ti',p3);
ds = sum(d,2) + eps;
wr = d./ds;
Rt = wr*yi;

lambda = X*w;
L = sum(Y.*log(Rt+ eps),2) + sum(Y.*log(lambda+eps),2) - sum(Rt.*lambda,2);% - sum(log(N(s+1).*(N(s+1)+1)+eps),2);
Ls = -sum(L);

tf = opt.tf;
d = f([s(:);T+tf(:)],ti',p3);
ds = sum(d,2) + eps;
wr = d./ds;
Rtep = wr*yi;
