# Supplementary material for: A new method for the joint estimation of instantaneous reproductive number and serial interval during epidemics
Source: PLoS Comput Biol. 2023 Mar 31;19(3):e1011021. doi: 10.1371/journal.pcbi.1011021 (PMC10096265; doi:10.1371/journal.pcbi.1011021)
Supplement: S1 Codes — This MATLAB script (main_an_example.m) provided an example illustrating the workflow of our method. (ZIP) [file pcbi.1011021.s010.zip › Codes/solveRt_white.m]

function [L,Rt,w,output] = solveRt_white(N,kmax,nsimu)
%% Directly estimate the reproduction number Rt without serial interval w
% using White et al. method
%% Inputs
%{ 
    N: infection data
    kmax: the max length of serial interval
    nsimu: the significant level of linear regression
%}
%% Outputs
%{ 
    L: the final likelihood 
    Rt: the reproduction number 
    Rtci: 95% CI of Rt
    w: the estimated serial interval
    err: the training loss
%}
%% serial interval 分布函数
% opt.pf = {@(x,a,b) exp((abs(b)-1).*log(abs(a)*x)+(-(abs(a)*x).^abs(b)));...(abs(a)*x).^(abs(b)-1).*exp(-(abs(a)*x).^abs(b)); ... weibull分布
%     @(x,a,b) 1./(x).*exp(-2*b^2*(log(x)-a).^2); ...lognormal 分布 
%     @(x,a,b) exp((abs(a)-1).*log(x)+(-abs(b)*x));...gamma分布
%     @(x,a,b) abs(a).*exp(-abs(b)*x);...exp分布
%     };

opt.pf = {@(x,a,b) (abs(a)*x).^(abs(b)-1).*exp(-(abs(a)*x).^abs(b)); ... weibull分布
    @(x,a,b) 1./(x).*exp(-2*b^2*(log(x)-a).^2); ...lognormal 分布 
    @(x,a,b) (abs(a)-1).^(x).*exp(-abs(b)*x);...gamma分布
    @(x,a,b) abs(a).*exp(-abs(b)*x);...exp分布
    };

opt.dpf{1} = {@(x,a,b) -(sign(a)*exp(-(x*abs(a)).^abs(b)).*(x*abs(a)).^abs(b).*(abs(b)*(x*abs(a)).^abs(b) - abs(b) + 1))./(x*abs(a)^2); ...
    @(x,a,b) -(x.^abs(b).*log(x*abs(a)).*exp(-x.^abs(b)*abs(a)^abs(b)).*(x.^abs(b)*abs(a)^abs(b) - 1)*abs(a)^abs(b)*sign(b))./(x*abs(a))};
opt.dpf{2} = {@(x,a,b) -(2*b^2*exp(-2*b^2*(a - log(x)).^2).*(2*a - 2*log(x)))./x; ...
    @(x,a,b) -(4*b*exp(-2*b^2*(a - log(x)).^2).*(a - log(x)).^2)./x};
opt.dpf{3} = {@(x,a,b) x.^(abs(a) - 1).*exp(-x*abs(b)).*log(x)*sign(a); ...
    @(x,a,b) -x.^abs(a).*exp(-x*abs(b))*sign(b)};
opt.dpf{4} = {@(x,a,b) exp(-x*abs(b))*sign(a); ...
    @(x,a,b) -x.*exp(-x*abs(b))*abs(a)*sign(b)};

n = length(N)-1;
k = 1;
pdfname = {};
if ~exist('nsimu','var')
    nsimu = 1;
end
%% weibull, lognormal, gamma, exp
x0 = [0.088634822285462989478954212147006 2.3797716683613272788748271293881;
    2.2114243145970683709121324421071 2.3419681782097461151612571689865
    5 0.5
    10 1./2*5^(1/2)];
pdfname(end+(1:4)) = {'weibull','lognormal','gamma','exp'};%
for i = 1:length(opt.pf)
    opt1.pf = opt.pf{i};
    opt1.dpf = opt.dpf{i};
    options = optimset('MaxIter',1e4,'MaxFunEvals',1e4);
%     [params,erra{k,1}] = fminsearch(@(x)dfun1(x,N,kmax,opt1),[x0(i,:) rand(1,2) -rand rand*n],options);
%     options = optimoptions('fminunc','Display','off','Algorithm','trust-region','SpecifyObjectiveGradient',true);
    parfor j = 1:nsimu
%         [params(:,j),tmp] = Broyden(@(x)dfun1(x,N,kmax,opt1),[x0(i,:) 1*rand(1,2) -rand rand*n],500);
%         tmperra(j) = tmp.err(end);
%         [params(:,j),tmperra(j)] = fminsearch(@(x)dfun1(x,N,kmax,opt1),[x0(i,:) 1*rand(1,2) -rand rand*n],options);
        [params(:,j),tmperra(j)] = fminsearch(@(x)dfun1(x,N,kmax,opt1),[x0(i,:) rand(1,2) -rand rand*n],options);
%         [params(:,j),tmperra(j)] = fminunc(@(x)dfun1(x,N,kmax,opt1),[x0(i,:) 1 0.1*rand -0.1 n/2],options); % [x0(i,:) 1 0.01 -0.1 n/2]
    end
    [~,ci] = min(tmperra);
    erra(k,1) = tmperra(ci(1));
    params = params(:,ci(1));
    [La(k,1),~,Rta{k,1},wa{k,1}] = dfun1(params,N,kmax,opt1);
    L = La(k,1);
    index(k,1) = (length(opt1.dpf)*log(n)+2*L);% BIC
    k = k + 1;
end


[~,km] = min(index);
L = La(km,1);
Rt = Rta{km,1};
w = wa{km,1};
output.err = erra;
output.pdfname = pdfname;
output.La = La;
output.Rta = Rta;
output.wa = wa;
output.index = index;
output.selectpdfname = pdfname{km};


function [Ls dp Rt w ] = dfun1(params,N,k,opt)%Rt,alfa,beta
params = params(:);
T = length(N)-1;
s = 1:T;
s = s(:);
x = [zeros(k-1,1); N(:)];
S = reconstitution(x(1:end),k+1);
X = S(:,end-1:-1:1);
Y = S(:,end);

eps = 1e-6;
a = params(1);
b = params(2);
for j = 1:k
    t = linspace(j-1+eps,j,100);
    p(j,1) = sum(opt.pf(t,a,b))+eps;
end
ps = sum(p);
w = abs(p(:))/ps;
lambda = X*w;

c = params(3:6);
f = @(beta,t) abs(beta(1)) + abs(beta(2))*logsig(beta(3)*(t - beta(4)));
Rt = f(c,s);
L = sum(Y.*log(Rt),2) + sum(Y.*log(lambda+ eps),2) - sum(Rt.*lambda,2);% - sum(log(N(s+1).*(N(s+1)+1)+eps),2);
Ls = -sum(L);
% if isnan(Ls)
%     1
% end

if nargout >= 2
    df = {@(beta,t) sign(beta(1))*ones(size(t));
        @(beta,t) sign(beta(2))*logsig(beta(3)*(t - beta(4)));
        @(beta,t) abs(beta(2))*logsig(beta(3)*(t - beta(4))).*logsig(1-beta(3)*(t - beta(4))).*(t - beta(4));
        @(beta,t) abs(beta(2))*logsig(beta(3)*(t - beta(4))).*logsig(1-beta(3)*(t - beta(4))).*(- beta(3));};
    dRt_dc = df{1}(c,s);
    dRt_dd = df{2}(c,s);
    dRt_de = df{3}(c,s);
    dRt_df = df{4}(c,s);

    for j = 1:k
        t = linspace(j-1+eps,j,100);
        dp_da(j,1) = sum( opt.dpf{1}(t,a,b));
        dp_db(j,1) = sum( opt.dpf{2}(t,a,b));
    end
    dps_da = sum(dp_da);
    dps_db = sum(dp_db);
    
    for j = 1:k
        dw_da(j,1) = dp_da(j)/ps - dps_da*p(j)/ps^2;
        dw_db(j,1) = dp_db(j)/ps - dps_db*p(j)/ps^2;
    end
    
    for j = 1:T
        dlambda_da = X(j,:)*dw_da;
        dlambda_db = X(j,:)*dw_db;
        dL_da(j,1) = (Rt(j) - Y(j)/(lambda(j)+ eps))*dlambda_da;
        dL_db(j,1) = (Rt(j) - Y(j)/(lambda(j)+ eps))*dlambda_db;
        dL_dc(j,1) = (lambda(j) - Y(j)/Rt(j))*dRt_dc(j);
        dL_dd(j,1) = (lambda(j) - Y(j)/Rt(j))*dRt_dd(j);
        dL_de(j,1) = (lambda(j) - Y(j)/Rt(j))*dRt_de(j);
        dL_df(j,1) = (lambda(j) - Y(j)/Rt(j))*dRt_df(j);
    end
    dp = [sum(dL_da);sum(dL_db);sum(dL_dc);sum(dL_dd);sum(dL_de);sum(dL_df)];
%     if sum(isnan(dp))
%        1 
%     end
end


% %%%% compute the 95% CI
% if exist('ci','var') & ci == 1
%     for i = 1:length(Rt)
%         Rtci(i,:) = [gaminv([0.025 0.975],((sum(N(s(i,:)+1))+eps)),1./(sum(lambda(s(i,:)))+eps))];
%     end
% end
