# Supplementary material for: A new method for the joint estimation of instantaneous reproductive number and serial interval during epidemics
Source: PLoS Comput Biol. 2023 Mar 31;19(3):e1011021. doi: 10.1371/journal.pcbi.1011021 (PMC10096265; doi:10.1371/journal.pcbi.1011021)
Supplement: S1 Codes — This MATLAB script (main_an_example.m) provided an example illustrating the workflow of our method. (ZIP) [file pcbi.1011021.s010.zip › Codes/solveRt_white_given_w.m]

function [L,Rt] = solveRt_white_given_w(N,w,nsimu)
%% Directly estimate the reproduction number Rt without serial interval w
% using White et al. method
%% Inputs
%{ 
    N: infection data
    kmax: the max length of serial interval
    nsimu: the significant level of linear regression
%}
%% Outputs
%{ 
    L: the final likelihood 
    Rt: the reproduction number 
    Rtci: 95% CI of Rt
    w: the estimated serial interval
    err: the training loss
%}
n = length(N)-1;
k = 1;
pdfname = {};
if ~exist('nsimu','var')
    nsimu = 1;
end
%% 

options = optimset('MaxIter',1e4,'MaxFunEvals',1e4);
parfor j = 1:nsimu
    [params(:,j),tmperra(j)] = fminsearch(@(x)dfun1(x,N,w),[rand(1,2) -rand rand*n],options);
end
[~,ci] = min(tmperra);
erra = tmperra(ci(1));
params = params(:,ci(1));
[L,Rt] = dfun1(params,N,w);


function [Ls Rt] = dfun1(params,N,w)%Rt,alfa,beta
k = length(w);
params = params(:);
T = length(N)-1;
s = 1:T;
s = s(:);
x = [zeros(k-1,1); N(:)];
S = reconstitution(x(1:end),k+1);
X = S(:,end-1:-1:1);
Y = S(:,end);

lambda = X*w;

c = params(1:4);
f = @(beta,t) abs(beta(1)) + abs(beta(2))*logsig(beta(3)*(t - beta(4)));
Rt = f(c,s);
L = sum(Y.*log(Rt),2) + sum(Y.*log(lambda+ eps),2) - sum(Rt.*lambda,2);% - sum(log(N(s+1).*(N(s+1)+1)+eps),2);
Ls = -sum(L);
